# Supplementary material for: Exploring the Diversity of Biofilm Formation by the Food Spoiler Brochothrix thermosphacta
Source: Microorganisms. 2022 Dec 15;10(12):2474. doi: 10.3390/microorganisms10122474 (PMC9785830; doi:10.3390/microorganisms10122474)
Supplement: Supplementary file 1 [file microorganisms-10-02474-s001.zip]

Archive with 1 entries (1 files):
- microorganisms-2089188-supplementary.pdf
